# Supplementary material for: Alu elements contain many binding sites for transcription factors and may play a role in regulation of developmental processes
Source: BMC Genomics. 2006 Jun 1;7:133. doi: 10.1186/1471-2164-7-133 (PMC1513395; doi:10.1186/1471-2164-7-133)
Supplement: Additional File 1 — Sixty six binding motifs whose scores pass T5 on at least one major Alu subfamily sequence. The consensus sites of the PSSMs (from the IUPAC convention [33]) is in the second column and the the target sequences with the highest scores among all the major Alu consensus sequences – in the third, with nucleotides that agree with the consensus denoted by capital letters. The fourth column contains the locations of the putative target sites on the Alu sequences of the subfamily with the highest score (in case the same sequence appears on several Alu elements, we choose the one with the highest number of copies in the 5 kb upstream regions). Two Alu subsequences serve as putative target sites of several TFs (designated by *, and **). The fifth column contains the p-values (see text and methods) and the number of subfamilies on which the BSs of the third column resides is listed in column 6. [file 1471-2164-7-133-S1.xls]

## Sheet: BsTable005
BM name	Consensus	Binding site	location	p-val	n. families
V$OTX2.01	NNGGATTAANNN	TGGGATTAcAGG	AluSx (-22:-33)*	0.004	8
V$GSC.01	ANGRGATTASMN	cTGGGATTACAG	AluSx (-23:-34)*	0.0026	8
V$GFI1.01	NNAAATCNNAGNN	TGtAATCCCAGCA	AluSx (24:36)*	0.002	8
V$SIX3.01	NNNATTANN	GGGATTACA	AluSx (-24:-32)*	0.0355	8
V$PITX2_Q2	WNTAATCCCAR	TGTAATCCCAG	AluSx (24:34)*	1e-05	8
V$LUN1_01	TCCCAGCTACTTTGGGA	TCCCAGCactTTgGGa	AluSx (29:45)	1e-05	8
V$LYF1.01	TTTGGGARR	TTTGGGAGG	AluSx (38:46)	0.0017	8
V$FXRE.01	GGGTNAMTGACCY	GGGTGgATcACCT	AluSq (54:66)	0.0298	1
V$SREBP.01	NNNTCACCNCASNNN	GGATCACCTgAGGTC	AluSx (58:72)	0.0169	3
V$LXRE.01	NGNTYACTNNMGKTCA	GGATCACcTGAGGTCA	AluSx (58:73)	0.0001	2
V$SREBP.03	NATCACGTGAN	GATCACcTGAG	AluSx (59:69)	0.0016	3
V$DELTAEF1.01	TNAGGTGNN	TCAGGTGAT	AluSx (-60:-68)	0.0112	3
V$MAX.01	ANCACGTGNT	ACCtCGTGAT	AluSc (-60:-69)	0.0451	3
V$RORA1.01	NNWWNNAGGTCAN	ATcACGAGGTCAA	AluSc (60:72)	0.0085	1
V$RORA2.01	NWAWNTAGGTCAN	ATcACgAGGTCAA	AluSc (60:72)	0.0444	1
V$NKX25.01	TYAAGTG	TCAAGTG	AluJb (-62:-68)	1e-05	1
V$HNF4.02	NNGGNCNAAAGNTCN	GAGGTCAAgAGATCG	AluSc (65:79)	0.0066	1
V$ARP1.01	TGANCCYTTGNNMYNW	cGAACtCcTGACCTCA	AluSx (-66:-81)	0.0134	2
V$CREBP1CJUN.01	TGACGTYA	TGACcTCA	AluSx (-66:-73)	0.0209	2
V$RAR.01	RGKTCACNNN	AGGTCAgGAG	AluSx (68:77)	0.042	4
V$ER.02	NNAGGTCANNGTGACCTNN	GTtGGTCAGGcTGgtCTCG	AluSp (-80:-98)	0.0049	1
V$CHREBP_MLX_01	CAYGNGNNANNSNNGTG	CACGGtGAAACCCCGTc	AluY (96:112)	0.0065	1
V$AARE.01	RTTKCATCA	GTTTCAcCA	AluSx (-100:-108)**	0.0036	5
V$AMEF2.01	NNNNNTAAAAATANCNNN	GTCTCTAcAAAaAAtACA	AluJo (112:129)**	0.0123	2
V$MEF2.04	NNTGTTACTAAAAATAGAAMNN	GTctcTACTAAAAATAcAAAAA	AluSx (112:133)**	0.0004	6
V$HMEF2.01	NKYTAAAAATAACYCN	CTCTAcAAAaAAtaCA	AluJo (114:129)**	0.0415	2
V$MEF2.01	NTCTAAAAATAACYCY	CTCTAcAAAaAAtaCa	AluJo (114:129)**	0.0417	2
V$MEF2.03	NNKWKCTAWAAATAGMNN	CTcTaCTAAAAATAcAAA	AluSx (114:131)**	0.0035	6
V$SATB1.01	NNNWNNNWNTAATANN	TTGTATTTTTAgTAGA	AluSx (-115:-130)**	0.0207	6
V$TATA.02	NCTATAAAAN	TCTAcAAAAA	AluJo (115:124)**	0.031	2
V$MEF2.02	NNNCTAWAAATAGMNN	CTACTAAAAATAcAAA	AluSx (116:131)**	0.0026	6
V$RSRFC4.01	NWKCTAWAAATAGMNN	CTaCTAAAAATAcAAA	AluSx (116:131)**	0.0033	6
V$RSRFC4.02	ANKCTAWAAATAGMWNN	cTaCTAAAAATAcAAAA	AluSx (116:132)**	0.003	6
V$OC2.01	NNANANAATCMANANNT	ACAAAAAATaCAAAAAT	AluJo (118:134)**	0.0004	2
V$ATBF1.01	NNWKRTTANTAATTANN	AAATAcaAAaAATTAGC	AluY (121:137)**	0.0388	1
V$EVI1.04	NGATANGANWNGATA	AaATACaAAAAatTA	AluY (121:135)**	0.0242	1
V$HFH2.01	RAANAAAYAWTN	AAAAAtACAAaA	AluSx (121:132)**	0.0251	8
V$SRY.01	NNWAACAAWANN	AAAtACAAAAAA	AluY (121:132)**	0.0135	1
V$HNF1.02	NGTTAATNATTAACNNN	GGcTAATTtTTtgtATT	AluY (-122:-138)**	0.0236	1
V$PDX1.01	TTWAKANWMTAATKACCNN	aaAATACAAaAATTAgCCG	AluSx (122:140)**	0.0333	6
V$LMX1B.01	NNANAWTAATWANNN	ATACAAaAATTAGCT	AluSc (123:137)**	0.0484	1
V$BRIGHT.01	NNYTAATTAAWNW	ATacAAaaAATTA	AluY (123:135)**	0.0456	1
V$CABL.01	AAAACAAMAA	AAtACAAAAA	AluSx (124:133)**	0.0366	8
V$HFH3.01	TAAAYAAAYANN	aAtACAAAaATT	AluSx (124:135)**	0.0456	7
V$HNF3B.01	WAARYAAAYAWT	AAtACAAAaATT	AluSx (124:135)**	0.0272	7
V$XFD2.01	NNWATAAACANNN	AATAcAAAaATTA	AluSx (124:136)**	0.0381	7
V$OCT1.04	NNTATGCWAATNMN	AATAcaaAAATTAG	AluSx (124:137)**	0.0354	7
V$BRN2.03	NNMTWNATTWNMWTN	ACAaAAATTAGCTgG	AluSc (125:139)**	0.0083	1
V$BRN3.01	NRSTCATWAATTAT	GGCTaATTttTTgT	AluY (-125:-138)**	0.0408	1
V$HFH1.01	AWATAAACAWTN	ATAcAAAaATTA	AluSx (125:136)**	0.0221	7
V$HNF1.01	GGTTAATNWTTAMM	GGcTAATTTTTgtA	AluSx (-126:-139)**	0.0088	6
V$HNF1.03	GGTTAATNWTTRNC	GGcTAATTTTTGTa	AluSx (-126:-139)**	0.0066	6
V$BRN5.01	GCATAAWTTAT	aCAaAAATTAg	AluSx (127:137)**	0.0159	7
V$PAX4.01	NAMWAATTASS	AAAAAATTAGC	AluY (127:137)**	0.0004	1
V$ATF6.01	SNGCCACNNNNNN	CCaCCACGCCCGG	AluSx (-138:-150)	0.0281	7
V$AHRARNT.02	GRGNATYGCGTGMSWNSCC	GGcGggCGCcTGtaATCCC	AluSq (149:167)	0.0414	1
V$BRN3.02	NNYYWKTAATYWNWY	TGCCTGTAATCcCAg	AluSp (155:169)	0.0387	1
V$NRL.01	NNNKRSTGANWCAGSWKMN	GGAGGCTGAGgCAGGAGAA	AluSx (177:195)	0.0498	6
V$GC.01	NRGGGGCGGGGCNK	GGGaGGCGGaGCTT	AluY (207:220)	0.0138	1
V$ER.01	NNNGGTCANNNTNNCYTNN	TCGGcTCACTGcAACCTCC	AluSx (-215:-233)	0.0177	5
V$PAX6.01	NNTTYACGCWTSANTKNN	CGaTCACGgcTCACTGCA	AluJb (-221:-238)	0.0214	1
V$E2F.03	NNGCGCGAAANNN	TGGCGCGAtcACG	AluJb (-231:-243)	0.0169	1
V$SREBP.02	NRTCACCCCAC	GATCgCgCCAC	AluSx (234:244)	0.0473	7
V$CHOP.01	NNRTGCAATMCCC	GAGTGCAATggCg	AluSp (-239:-251)	0.0242	1
V$IRF1.01	SNAAAGYGAAACY	CAAgAGCGAAACT	AluSp (264:276)	0.0036	2
V$IRF2.01	GNAAAGYGAAASY	cAAgAGCGAAACT	AluSp (264:276)	0.015	2
