# Supplementary material for: Alu elements contain many binding sites for transcription factors and may play a role in regulation of developmental processes
Source: BMC Genomics. 2006 Jun 1;7:133. doi: 10.1186/1471-2164-7-133 (PMC1513395; doi:10.1186/1471-2164-7-133)
Supplement: Additional File 2 — We present for 66 PSSMs the number of putative BSs in the 5 Kbp region upstream, averaged over the genes that belong to various biological processes. The PSSMs that are shown are those for which Tmax>T5. The number of genes in each biological process is given in column 2. The Alu density and number of Alu repeats per gene are given in columns 3 and 4 respectively. [file 1471-2164-7-133-S2.xls]

## Sheet: sumTableBS_BP5000new
Biological Process	Number of genes	Alu average density per gene	Average number of Alu per gene	PITX2_Q2	AHRARNT.02	AMEF2.01	ARP1.01	ATBF1.01	ATF6.01	BRIGHT.01	BRN2.03	BRN3.01	BRN3.02	BRN5.01	CABL.01	CHOP.01	CHREBP_MLX_01	CREBP1CJUN.01	DELTAEF1.01	E2F.03	ER.01	ER.02	EVI1.04	FXRE.01	GC.01	GFI1.01	GSC.01	HFH1.01	HFH2.01	HFH3.01	HMEF2.01	HNF1.01	HNF1.02	HNF1.03	HNF3B.01	HNF4.02	IRF1.01	IRF2.01	LMX1B.01	LXRE.01	LYF1.01	MAX.01	MEF2.01	MEF2.02	MEF2.03	MEF2.04	NKX25.01	NRL.01	OC2.01
translation	138	0.272669	5.38686	3.58824	0.191176	2.13971	1.25	2.16176	0.573529	2.77206	2.27206	2.07353	2.21324	2.25	2.54412	0.683824	0.227941	2.31618	1.25	0.147059	1.41912	0.345588	2.98529	0.845588	0.860294	3.38971	3.58824	2.30147	3.01471	2.625	2.00735	2.05882	2.22059	2.61765	2.66912	0.235294	0.330882	0.676471	2.58824	0.845588	2.91912	2.38971	2.125	2.88971	3.22794	2.16912	1.80882	2.625	1.38235
ribosome biogenesis	43	0.26134	5.18605	3.51163	0.348837	2.02326	1.27907	1.72093	0.627907	2.04651	2.30233	1.5814	2.2093	1.88372	2.51163	0.55814	0.209302	2.27907	0.976744	0.209302	1.55814	0.372093	2.72093	1.02326	0.44186	3.53488	3.51163	1.90698	2.25581	1.93023	1.90698	2.06977	1.76744	2.51163	1.76744	0.488372	0.302326	0.813953	2.74419	0.767442	2.51163	2.46512	1.95349	3.06977	3.32558	2.34884	1.69767	2.81395	1.2093
nuclear mrna splicing, via spliceosome	144	0.256068	5.0979	3.46853	0.251748	2.23077	1.27972	2.41259	0.51049	3.24476	2.71329	2.31468	2.37063	2.6014	3.10489	0.573427	0.181818	2.57343	1.15385	0.104895	1.54546	0.398601	3.42657	0.797203	0.685315	3.37063	3.53846	2.4965	3.33566	3.16783	2.34266	2.20979	2.52448	2.81818	3.12587	0.314685	0.426573	0.706294	2.69231	0.839161	2.83916	2.16783	2.38462	3.18881	3.62937	2.24476	1.91608	2.67832	1.51049
rna metabolism	391	0.257679	5.08247	3.5814	0.217054	2.13437	1.22222	2.24548	0.521964	2.78553	2.45995	2.22222	2.22222	2.43669	2.97158	0.651163	0.175711	2.44444	1.18863	0.157623	1.52196	0.356589	3.30233	0.834625	0.687338	3.49612	3.62274	2.42636	3.11369	2.82946	2.03101	2.21189	2.24548	2.7261	2.73127	0.338501	0.387597	0.72093	2.6615	0.816538	2.8708	2.28424	2.18605	3.15245	3.50388	2.30491	1.81395	2.69251	1.37984
rna splicing	173	0.254183	5.0407	3.48538	0.233918	2.25146	1.23392	2.4386	0.51462	3.18129	2.66082	2.30409	2.36842	2.59064	3.01754	0.590643	0.187135	2.47953	1.15789	0.105263	1.52047	0.380117	3.45614	0.807018	0.654971	3.38012	3.52047	2.46199	3.39766	3.26316	2.25731	2.38012	2.63743	2.92983	3.1345	0.31579	0.391813	0.701754	2.7193	0.812866	2.81286	2.2924	2.38012	3.20468	3.67836	2.2924	1.88304	2.60819	1.52047
rna processing	322	0.254884	5.00312	3.55625	0.228125	2.07812	1.20938	2.25312	0.50625	2.85312	2.47187	2.14062	2.23125	2.43125	2.94687	0.640625	0.1625	2.41562	1.15625	0.15625	1.52812	0.365625	3.28437	0.825	0.675	3.50937	3.5875	2.35312	3.13437	2.89375	2.05	2.25625	2.2375	2.75625	2.75	0.334375	0.38125	0.721875	2.6625	0.784375	2.84687	2.29062	2.175	3.10625	3.39688	2.2625	1.78438	2.6375	1.4
mrna processing	205	0.248517	4.90686	3.37255	0.230392	2.20588	1.22059	2.44608	0.490196	3.18137	2.62745	2.33333	2.44608	2.60784	2.97549	0.588235	0.161765	2.46078	1.11765	0.132353	1.46078	0.387255	3.46078	0.779412	0.72549	3.33333	3.45098	2.46078	3.40686	3.18137	2.22549	2.35294	2.46078	2.86274	3.06372	0.328431	0.397059	0.691176	2.80392	0.784314	2.86274	2.35784	2.35784	3.09804	3.43628	2.18628	1.84804	2.59804	1.54412
protein biosynthesis	452	0.24336	4.76734	3.44619	0.237668	2.0852	1.16143	2.15695	0.486547	2.61883	2.28475	2.02691	2.2287	2.19283	2.78924	0.652466	0.188341	2.30493	1.20404	0.134529	1.42152	0.381166	3.00448	0.838565	0.76009	3.32287	3.46637	2.21973	3	2.70852	1.97534	2.0157	2.10987	2.53139	2.60538	0.278027	0.392377	0.733184	2.4574	0.809417	2.71525	2.35426	1.96637	2.79821	3.02242	2.05605	1.63901	2.54709	1.30269
m phase	150	0.235489	4.7651	3.21622	0.256757	2.22297	1.16892	2.51351	0.45946	2.55405	2.22973	2.09459	2.45946	2.16892	2.99324	0.52027	0.222973	2.27703	1.15541	0.128378	1.45946	0.351351	3.18919	0.864865	0.810811	3.10811	3.15541	1.99324	2.54054	2.35811	2.36486	2.12162	2.19595	2.57432	2.44595	0.277027	0.364865	0.777027	2.56757	0.797297	2.53378	2.52027	2.37162	2.7027	2.83784	1.91892	1.65541	2.51351	1.42568
protein localization	418	0.238174	4.73913	3.32609	0.214976	2.08696	1.21015	2.2971	0.437198	2.44686	2.33816	2.12319	2.3599	2.27536	2.61353	0.608696	0.178744	2.12802	1.00242	0.130435	1.57488	0.437198	2.97101	0.811594	0.86715	3.18357	3.2657	2.21498	2.65217	2.46135	1.91304	2.06763	2.19082	2.47343	2.44928	0.34058	0.328502	0.70773	2.44203	0.698068	2.63043	2.5942	1.97101	2.68357	2.97101	1.95411	1.83575	2.50725	1.34058
mitotic cell cycle	175	0.229613	4.62857	3.1954	0.293103	2.16092	1.14368	2.4023	0.471264	2.52299	2.16667	2.05172	2.28736	2.10345	2.78736	0.551724	0.183908	2.22414	1.17816	0.137931	1.39081	0.356322	3.06322	0.821839	0.821839	3.14942	3.11494	2.06322	2.52874	2.33333	2.27012	2.06897	2.05172	2.4023	2.38506	0.241379	0.367816	0.781609	2.54023	0.787356	2.46552	2.53448	2.28161	2.58046	2.75287	1.87931	1.55747	2.44253	1.27012
intracellular transport	406	0.228041	4.53234	3.16169	0.171642	1.94527	1.15672	2.23134	0.427861	2.54229	2.41542	2.05224	2.30846	2.31841	2.63184	0.59204	0.171642	2.13184	1.02736	0.12189	1.54975	0.385572	2.82338	0.855721	0.758706	3.1194	3.1194	2.16418	2.75871	2.43284	1.83582	1.93035	2.04975	2.33831	2.45274	0.353234	0.330846	0.746269	2.36816	0.69403	2.54726	2.51244	1.89304	2.73134	2.93532	1.88557	1.73383	2.49254	1.36567
regulation of protein biosynthesis	93	0.222002	4.46739	2.85714	0.175824	2.15385	1.06593	2.01099	0.472527	2.59341	2.20879	2.01099	2.24176	2.25275	2.43956	0.593407	0.175824	2.01099	0.934066	0.10989	1.34066	0.263736	3.02198	0.934066	0.637363	2.81319	2.82418	2.12088	3	2.72527	2.16484	2.12088	2.23077	2.49451	2.69231	0.197802	0.252747	0.681319	2.56044	0.648352	2.1978	1.98901	2.25275	2.36264	2.65934	1.74725	1.67033	2.17582	1.25275
negative regulation of metabolism	147	0.226492	4.4452	3.2	0.234483	1.88966	1.09655	2.24828	0.4	2.82759	2.1931	1.98621	2.26207	2.15862	2.96552	0.558621	0.206897	2.25517	1.10345	0.0689655	1.3931	0.296552	2.93103	0.806897	0.724138	3.04138	3.32414	2.27586	2.95862	2.72414	2.01379	2.26207	2.24828	2.68966	2.65517	0.317241	0.351724	0.77931	2.53103	0.717241	2.6	2.33103	2.02069	2.43448	2.74483	1.78621	1.57931	2.28276	1.35862
regulation of biosynthesis	100	0.219067	4.39394	2.82653	0.214286	2.10204	1.07143	2.03061	0.479592	2.5102	2.19388	2	2.22449	2.16326	2.47959	0.602041	0.173469	2.07143	0.959184	0.112245	1.33674	0.265306	2.93878	0.959184	0.632653	2.79592	2.79592	2.11225	2.96939	2.65306	2.04082	2.20408	2.2449	2.59184	2.63265	0.183673	0.265306	0.663265	2.46939	0.663265	2.17347	2.05102	2.16326	2.33674	2.69388	1.80612	1.64286	2.20408	1.2551
ubiquitin cycle	426	0.216172	4.29147	2.83294	0.202864	2.22196	1.01671	2.30788	0.465394	2.66587	2.3747	2.26253	2.47017	2.60382	2.66587	0.599045	0.133652	2.07637	1.01909	0.105012	1.28401	0.350835	3.18138	0.761336	0.828162	2.76372	2.87351	2.18138	2.89976	2.65394	2.14081	2.13365	2.26014	2.58234	2.61575	0.295943	0.305489	0.653938	2.65394	0.665871	2.40096	2.4105	2.15513	2.53461	2.81146	1.76134	1.74702	2.32458	1.58473
response to dna damage stimulus	185	0.212569	4.27568	2.8	0.243243	2.02703	1.05946	2.22162	0.405405	2.50811	2.12432	2.02703	2.10811	2.30811	2.58919	0.513513	0.156757	2.14595	1.07027	0.124324	1.31892	0.291892	2.99459	0.789189	0.745946	2.76216	2.85405	2.00541	2.65946	2.4	2.14054	2.00541	1.92432	2.44324	2.34054	0.351351	0.232432	0.713514	2.35135	0.697297	2.51892	2.64865	2.1027	2.44324	2.57297	1.85405	1.8	2.10811	1.38378
dna repair	167	0.213323	4.26347	2.79641	0.239521	2.08982	1.07186	2.19162	0.389222	2.54491	2.15569	2.08982	2.13174	2.4012	2.68862	0.520958	0.167665	2.16168	1.10778	0.131737	1.31138	0.287425	3.08383	0.820359	0.754491	2.76048	2.85629	2.02395	2.67665	2.38323	2.17964	2	1.94012	2.46108	2.31737	0.377246	0.245509	0.712575	2.38922	0.736527	2.52096	2.65868	2.1497	2.50299	2.65868	1.93413	1.79641	2.11976	1.41916
biosynthesis	899	0.216636	4.25647	3.00339	0.227991	2.04063	1.07336	2.14673	0.452596	2.55418	2.19526	1.94018	2.16366	2.19977	2.63431	0.613996	0.182844	2.1456	1.09481	0.126411	1.35327	0.341987	2.95372	0.825056	0.761851	2.91196	3.01354	2.12641	2.7991	2.53612	1.97517	1.94808	2.01129	2.39503	2.52935	0.277652	0.327314	0.662528	2.35553	0.724605	2.43115	2.48307	1.9921	2.63205	2.88713	1.89165	1.57224	2.50452	1.25734
cell cycle	651	0.212645	4.22531	2.91277	0.255452	2.0296	1.0296	2.20716	0.47352	2.51869	2.28193	2.02336	2.22118	2.20249	2.70716	0.562305	0.186916	2.21963	1.09502	0.137072	1.3271	0.338006	3.04206	0.799065	0.803738	2.88318	2.90031	2.05919	2.73988	2.56854	2.10748	2.09969	2.12617	2.4486	2.43458	0.277259	0.303738	0.649533	2.40187	0.702492	2.42212	2.3972	2.11994	2.46262	2.73988	1.77882	1.66822	2.28505	1.29595
chromosome organization and biogenesis	190	0.208052	4.2	2.97253	0.313187	2.21429	1.03846	2.44505	0.428571	2.5	2.56593	2.31319	2.37912	2.2033	2.80769	0.571429	0.230769	1.91209	0.961538	0.142857	1.34066	0.32967	2.63736	0.752747	0.840659	2.9011	2.98901	2.24725	2.8022	2.36264	2.33516	2.4011	2.41209	2.52747	2.63736	0.335165	0.373626	0.78022	2.6044	0.620879	2.35165	2.47253	2.3956	2.61538	2.82418	1.87912	1.51099	2.17033	1.27473
regulation of cell cycle	371	0.208406	4.11892	2.92371	0.26703	1.99183	1.0327	2.16076	0.493188	2.47684	2.25613	2.07357	2.13624	2.16621	2.6485	0.574932	0.160763	2.26975	1.04905	0.114441	1.297	0.340599	2.9782	0.787466	0.722071	2.90736	2.91553	2.10899	2.82561	2.77657	2.05995	2.0545	2.0654	2.3733	2.39509	0.258856	0.288828	0.632153	2.41417	0.705722	2.35967	2.28065	2.01635	2.38692	2.67847	1.71117	1.67302	2.35695	1.2752
protein ubiquitination	246	0.205844	4.08678	2.71369	0.19917	2.18672	0.912863	2.39834	0.473029	2.6971	2.41909	2.12033	2.55187	2.54772	2.59336	0.518672	0.13278	1.9917	0.875519	0.0995851	1.27801	0.323651	3.29461	0.775934	0.809129	2.6473	2.75934	2.21162	2.85477	2.56432	2.13278	2.07469	2.24896	2.49792	2.55187	0.290456	0.315353	0.709544	2.57261	0.605809	2.28631	2.31535	2.17427	2.361	2.6473	1.639	1.75934	2.21577	1.62241
negative regulation of transcription from pol ii promoter	61	0.207733	4.08333	2.85	0.266667	2.11667	1.25	2.36667	0.466667	2.65	2.33333	2.01667	2.36667	2.16667	2.93333	0.55	0.183333	2.2	1.08333	0.1	1.36667	0.3	3.13333	0.733333	0.45	2.8	3.08333	2.13333	2.68333	2.51667	2.1	2.23333	2.3	2.71667	2.26667	0.283333	0.366667	0.783333	2.33333	0.733333	2.38333	2.23333	2.03333	2.35	2.8	1.8	1.86667	2.15	1.31667
positive regulation of programmed cell death	118	0.204215	4.04237	2.71795	0.188034	2.11966	1.05983	1.8547	0.444444	2.60684	2.10256	1.79487	2.03419	2.18803	2.39316	0.564103	0.188034	1.8547	1.01709	0.102564	1.45299	0.290598	2.73504	0.897436	0.82906	2.73504	2.78633	2	2.90598	2.52991	1.84615	1.7265	1.88034	2.13675	2.37607	0.282051	0.350427	0.769231	2.20513	0.606838	2.29915	2.47863	1.93162	2.59829	2.7094	1.68376	1.77778	2.20513	1.21368
nucleotide biosynthesis	122	0.209816	4.03279	2.88333	0.241667	2.25	1	2.4	0.458333	2.74167	2.3	2.00833	2.29167	2.10833	2.69167	0.566667	0.266667	1.99167	1.05	0.116667	1.33333	0.35	3.275	0.741667	0.716667	2.8	2.86667	2.10833	2.85	2.45	2.14167	1.95	1.96667	2.36667	2.46667	0.3	0.316667	0.641667	2.45833	0.616667	2.21667	3.09167	2.29167	2.68333	2.9	1.91667	1.65833	2.625	1.36667
positive regulation of apoptosis	117	0.20319	4.02564	2.71552	0.189655	2.12931	1.06035	1.82759	0.448276	2.53448	2.11207	1.81035	2.0431	2.18966	2.38793	0.568966	0.181034	1.84483	1.02586	0.103448	1.44828	0.293103	2.75	0.87931	0.818966	2.73276	2.78448	2	2.85345	2.48276	1.84483	1.71552	1.88793	2.13793	2.33621	0.284483	0.353448	0.758621	2.2069	0.612069	2.28448	2.46552	1.92241	2.61207	2.72414	1.68965	1.76724	2.21552	1.22414
secretory pathway	118	0.198537	3.95763	2.62712	0.152542	2.02542	1.21186	2.62712	0.338983	2.85593	2.80509	2.33051	2.61017	2.60169	2.38136	0.669492	0.135593	1.88136	0.677966	0.0762712	1.48305	0.355932	3.11017	0.822034	0.720339	2.5339	2.68644	2.19491	2.74576	2.41525	2.10169	2	2.27119	2.38983	2.38136	0.372881	0.330508	0.686441	2.45763	0.567797	2.37288	2.77966	2.0339	2.45763	2.67797	1.57627	1.54237	2.22034	1.31356
catabolism	744	0.200296	3.94986	2.75305	0.187246	2.08141	1.04478	2.30122	0.383989	2.55495	2.2768	2.18996	2.29579	2.35278	2.62415	0.678426	0.153324	1.9905	1.03935	0.0759837	1.26866	0.389417	2.95251	0.849389	0.656716	2.72863	2.7924	2.17232	2.74627	2.49797	2.01628	2.19403	2.28901	2.55224	2.49661	0.263229	0.309362	0.686567	2.41927	0.635007	2.2768	2.33107	1.95794	2.50203	2.7517	1.75712	1.56445	2.41791	1.24559
cytokinesis	97	0.199505	3.94845	2.92708	0.1875	1.82292	1.10417	2.23958	0.458333	2.02083	2.32292	1.92708	2.27083	2.28125	2.42708	0.5	0.1875	2.36458	1.15625	0.135417	1.3125	0.302083	2.97917	0.927083	0.78125	2.83333	2.8125	2.125	2.04167	2.09375	1.92708	1.8125	1.92708	2.22917	2.04167	0.114583	0.270833	0.572917	2.26042	0.708333	2.03125	2.86458	1.875	2.34375	2.64583	1.76042	1.54167	2.27083	1.28125
nucleobase, nucleoside, nucleotide and nucleic acid metabolism	2372	0.199612	3.93084	2.71848	0.237223	2.05792	0.995741	2.23722	0.442504	2.55537	2.27555	2.07325	2.23169	2.27257	2.60264	0.585605	0.179302	2.05835	1.00128	0.131176	1.25554	0.335179	2.92334	0.806218	0.738501	2.69463	2.75894	2.15886	2.66695	2.4408	2.069	2.06772	2.06516	2.38543	2.42036	0.290034	0.333475	0.713799	2.42462	0.615843	2.28237	2.28876	2.10264	2.49276	2.79727	1.76065	1.52598	2.26363	1.28833
metabolism	5605	0.198961	3.91364	2.71369	0.220803	2.03671	1.01422	2.23952	0.42145	2.51503	2.26111	2.07072	2.2235	2.32338	2.57351	0.606442	0.170596	2.04607	1.0153	0.109232	1.26003	0.341551	2.92964	0.829224	0.736368	2.67069	2.75598	2.14108	2.66871	2.48029	2.04049	2.08242	2.11949	2.43009	2.44538	0.278028	0.325176	0.696239	2.40633	0.640633	2.26363	2.3259	2.0592	2.50099	2.7792	1.74753	1.55552	2.3079	1.26903
negative regulation of cell cycle	79	0.200484	3.89873	2.91139	0.240506	1.88608	0.911392	1.78481	0.443038	2.36709	2.34177	1.73418	2.37975	1.96202	2.67089	0.620253	0.177215	2.10127	0.936709	0.0886076	1.29114	0.265823	2.88608	0.848101	0.810127	2.8481	2.94937	2.3038	2.81013	2.56962	1.65823	1.64557	1.81013	1.93671	2.49367	0.253165	0.303797	0.620253	2.24051	0.607595	2.32911	2.13924	1.78481	2.16456	2.35443	1.72152	1.64557	2.37975	1.22785
regulation of transcription from pol ii promoter	212	0.200073	3.89524	2.70952	0.276191	1.91429	0.990476	1.92857	0.480952	2.37619	2.09048	1.82381	2.10952	2.09524	2.46667	0.561905	0.171429	2.05238	0.985714	0.133333	1.22381	0.333333	2.74762	0.785714	0.695238	2.71905	2.8	2.00476	2.58571	2.40476	1.97619	1.93809	1.94286	2.32381	2.28095	0.3	0.347619	0.738095	2.07619	0.609524	2.23809	2.06667	1.91429	2.37619	2.79524	1.72857	1.55238	2.22857	1.22857
regulation of programmed cell death	233	0.198237	3.88412	2.77056	0.207792	2.09524	1.03463	2.13853	0.428571	2.45887	2.1039	1.97836	1.97836	2.4026	2.4329	0.541126	0.164502	1.92208	0.926407	0.0952381	1.36797	0.329004	2.87446	0.757576	0.796537	2.68831	2.79221	2.02164	2.76623	2.5671	1.9697	1.98701	2.03463	2.29004	2.44156	0.294372	0.350649	0.766234	2.29437	0.593074	2.2987	2.44589	1.94805	2.39394	2.66667	1.63203	1.63636	2.29004	1.22511
spermatogenesis	103	0.195971	3.85437	2.62136	0.281553	2.13592	0.951456	2.34951	0.38835	2.59223	2.47573	2.23301	2.51456	2.43689	2.28155	0.543689	0.194175	1.90291	1	0.135922	1.20388	0.213592	3.17476	0.68932	0.757282	2.63107	2.6699	2.33981	2.46602	2.21359	2.17476	2.15534	2.12621	2.56311	2.2233	0.291262	0.223301	0.68932	2.42718	0.631068	2.2233	2.33981	2.40777	2.57282	2.95146	1.7767	1.69903	2.12621	1.31068
organelle organization and biogenesis	542	0.196588	3.85261	2.70357	0.242026	2.0863	1.03752	2.21576	0.382739	2.47467	2.40713	2.0863	2.23265	2.24203	2.5666	0.626642	0.183865	2.06004	0.969981	0.12758	1.30582	0.354597	2.78236	0.859287	0.827392	2.65478	2.72796	2.07692	2.67355	2.38837	2.07692	2.10507	2.16698	2.3227	2.4803	0.32833	0.320825	0.72045	2.45779	0.606004	2.23077	2.41088	2.12758	2.57223	2.80863	1.78987	1.5516	2.26454	1.24015
cell proliferation	962	0.194225	3.81524	2.68277	0.237395	1.97059	0.971639	2.19748	0.453782	2.45483	2.26576	2.0084	2.18592	2.24265	2.55882	0.568277	0.179622	2.09034	1.01786	0.12605	1.2605	0.316177	2.96429	0.826681	0.780462	2.63971	2.69118	2.03361	2.60714	2.54937	2.02941	2.11345	2.15126	2.42962	2.39496	0.261555	0.309874	0.656513	2.39391	0.641807	2.23424	2.32458	2.08088	2.33508	2.6166	1.66387	1.54622	2.23214	1.24265
positive regulation of metabolism	75	0.190912	3.8	2.70667	0.293333	2.18667	1.04	2.37333	0.4	2.52	2.30667	2.29333	2.42667	1.98667	2.78667	0.413333	0.2	2.16	0.973333	0.0666667	1.30667	0.36	2.70667	0.933333	0.746667	2.58667	2.69333	2.21333	2.78667	2.50667	1.89333	2.44	2.33333	2.72	2.33333	0.28	0.24	0.613333	2.50667	0.506667	2.32	1.89333	1.85333	2.12	2.4	1.70667	1.58667	2.06667	1.37333
apoptosis	408	0.19436	3.78922	2.6601	0.194581	2.10099	1.01478	2.14778	0.428571	2.49507	2.21921	1.97783	2.16995	2.26601	2.48276	0.546798	0.174877	1.97537	1.00493	0.100985	1.32266	0.342365	2.9064	0.807882	0.758621	2.62808	2.6798	2.0468	2.57635	2.41872	1.97783	2.08867	2.02463	2.38177	2.3399	0.305419	0.302956	0.724138	2.38177	0.598522	2.27586	2.31527	1.91626	2.45074	2.74877	1.67241	1.61576	2.31034	1.2069
transcription from pol ii promoter	384	0.193214	3.74934	2.68338	0.240105	2.01055	1.06333	2.2533	0.46438	2.51451	2.12665	2.02111	2.27968	2.1847	2.40897	0.55409	0.171504	2.09762	0.986807	0.124011	1.21636	0.319261	2.8153	0.791557	0.720317	2.68338	2.71768	2.01847	2.50132	2.37731	2.02638	2.06069	2.02902	2.35884	2.29024	0.277045	0.361478	0.709762	2.25857	0.62533	2.25066	2.20053	2.01847	2.30871	2.68865	1.60422	1.50924	2.15303	1.26649
sterol metabolism	60	0.195463	3.7	2.43333	0.266667	1.85	0.983333	2.01667	0.5	2.21667	1.9	2.33333	2.21667	1.93333	2.3	0.516667	0.183333	2.21667	0.883333	0.0833333	1.45	0.383333	2.71667	0.733333	0.583333	2.36667	2.43333	2.3	2.35	2.23333	2	2.08333	2.15	2.45	2.18333	0.25	0.133333	0.4	2.48333	0.666667	2.23333	2.01667	2.13333	2.65	2.95	1.85	1.66667	2.3	1.11667
lipid biosynthesis	188	0.186544	3.68449	2.54546	0.192513	1.94118	0.951872	2.0107	0.42246	2.48128	2.15508	1.92513	2.09626	2.2246	2.34759	0.614973	0.15508	2.12299	1.02139	0.117647	1.22995	0.283423	2.82353	0.796791	0.850267	2.46524	2.50267	2.3369	2.51337	2.36364	1.96257	1.7754	1.94652	2.13369	2.28877	0.272727	0.31016	0.695187	2.25134	0.625668	2.25668	2.38503	1.95722	2.46524	2.78075	1.75401	1.52941	2.41711	1.14973
negative regulation of apoptosis	97	0.191091	3.65979	2.91667	0.25	2.13542	0.90625	2.22917	0.427083	2.13542	2.01042	2.14583	1.92708	2.625	2.40625	0.489583	0.166667	1.9375	0.802083	0.0729167	1.34375	0.34375	3.01042	0.625	0.635417	2.71875	2.82292	2.0625	2.61458	2.375	2.17708	2.16667	2.10417	2.39583	2.26042	0.291667	0.354167	0.729167	2.26042	0.53125	2.28125	2.45833	2.07292	2.34375	2.79167	1.63542	1.45833	2.375	1.11458
genome	13686	0.185093	3.63496	2.51227	0.212115	2.02799	0.985167	2.31083	0.393029	2.56138	2.29855	2.14277	2.27517	2.35028	2.51527	0.596157	0.159652	1.9973	0.970042	0.0991524	1.21175	0.339179	2.90764	0.85898	0.702616	2.48115	2.55582	2.18537	2.62115	2.47698	2.05604	2.08505	2.13985	2.398	2.43102	0.264138	0.316601	0.69414	2.46303	0.603317	2.13101	2.23915	2.08081	2.4159	2.73316	1.64321	1.52674	2.25471	1.26838
negative regulation of programmed cell death	98	0.189759	3.63265	2.89691	0.247423	2.15464	0.907216	2.36083	0.42268	2.16495	2.04124	2.14433	1.98969	2.65979	2.39175	0.484536	0.175258	1.93814	0.793814	0.072165	1.34021	0.340206	3.06186	0.618557	0.639175	2.70103	2.80412	2.09278	2.61856	2.38144	2.2165	2.2165	2.2268	2.45361	2.28866	0.28866	0.360825	0.742268	2.26804	0.525773	2.26804	2.43299	2.1134	2.3299	2.79381	1.61856	1.47423	2.38144	1.13402
transport	1606	0.184256	3.61341	2.51977	0.199623	1.97489	1.00251	2.30132	0.367232	2.49466	2.27558	2.16698	2.27307	2.285	2.54739	0.59322	0.160075	1.96987	0.940992	0.0947897	1.26491	0.369115	2.87006	0.897677	0.682988	2.45763	2.51977	2.11488	2.55305	2.44319	1.95417	2.04834	2.13308	2.33647	2.37539	0.269931	0.344005	0.728186	2.38355	0.608914	2.11676	2.2624	1.96547	2.35342	2.69178	1.61519	1.59197	2.25989	1.25989
regulation of signal transduction	149	0.184814	3.61225	2.47945	0.212329	1.97945	0.931507	2.25343	0.321918	2.4726	1.83562	1.91096	2.30822	2.10274	2.17123	0.568493	0.171233	1.90411	0.972603	0.0684932	1.22603	0.369863	2.86301	0.869863	0.732877	2.41781	2.52055	1.96575	2.44521	2.4863	1.9726	1.99315	2.17808	2.34931	2.28767	0.342466	0.40411	0.739726	2.26712	0.534247	1.89041	2.0274	1.9863	2.26712	2.55479	1.56849	1.46575	2.10959	1.24657
localization	1614	0.183801	3.60536	2.51343	0.19925	1.98064	1	2.30169	0.365397	2.49032	2.2742	2.1624	2.26858	2.2792	2.54154	0.59213	0.160525	1.96939	0.938788	0.0968145	1.26109	0.36852	2.86446	0.898813	0.687695	2.45097	2.51405	2.11305	2.54591	2.43848	1.95066	2.05059	2.13991	2.33791	2.37102	0.270456	0.342911	0.727046	2.38101	0.607745	2.11368	2.26234	1.96502	2.34978	2.69019	1.61212	1.5915	2.25734	1.25734
transcription	1509	0.18224	3.594	2.46823	0.238796	1.99197	0.935117	2.20736	0.432107	2.50167	2.20401	2.02475	2.19666	2.21271	2.49097	0.555184	0.167224	1.98127	0.945819	0.117057	1.15987	0.320401	2.78662	0.830769	0.747157	2.45686	2.52441	2.09699	2.5311	2.36589	2.0301	2.03344	2.01672	2.29565	2.32709	0.272241	0.329097	0.70903	2.32642	0.568562	2.11304	2.19732	2.06421	2.31237	2.62809	1.59532	1.41271	2.11906	1.24682
lipid metabolism	478	0.181889	3.57353	2.40421	0.197895	1.94105	0.938947	2.21263	0.387368	2.42526	2.24632	2.14105	2.32421	2.26105	2.48842	0.618947	0.16	1.99158	0.991579	0.103158	1.22526	0.322105	2.81474	0.854737	0.692632	2.35158	2.46316	2.28632	2.57684	2.37895	2.02316	2.01053	2.10105	2.34526	2.35368	0.242105	0.292632	0.67579	2.37474	0.623158	2.08421	2.32	2.04421	2.40211	2.73474	1.68	1.47579	2.26105	1.18105
i-kappab kinase/nf-kappab cascade	95	0.187438	3.56383	2.46808	0.265957	2.04255	1.01064	2.03192	0.351064	2.40426	1.81915	2.12766	2.18085	2.24468	2.12766	0.542553	0.159575	1.84043	0.819149	0.0744681	1.37234	0.425532	2.67021	0.925532	0.62766	2.48936	2.43617	1.97872	2.3617	2.31915	2.03192	1.92553	2.15957	2.2234	1.96809	0.361702	0.446808	0.702128	2.25532	0.510638	2.10638	2.20213	2.25532	2.44681	2.59574	1.71277	1.46809	2.06383	1.2234
transcription, dna-dependent	1430	0.179809	3.54117	2.44248	0.239944	1.98941	0.934368	2.19407	0.429781	2.46224	2.1976	2.01976	2.17361	2.20325	2.46789	0.558927	0.164432	1.97177	0.936485	0.119266	1.15385	0.321101	2.73324	0.837685	0.748765	2.43119	2.50459	2.09033	2.48836	2.34086	2.01553	2.02258	2.00917	2.28087	2.29993	0.274524	0.332392	0.713479	2.29852	0.562456	2.08539	2.20042	2.04234	2.30134	2.62244	1.58927	1.4072	2.1108	1.24065
regulation of biological process	2304	0.180039	3.54061	2.44303	0.22787	2.01753	0.932953	2.21472	0.408852	2.47765	2.1823	2.02936	2.17835	2.24146	2.46319	0.560035	0.163015	1.95048	0.925942	0.10298	1.18054	0.319457	2.78922	0.840053	0.734882	2.40622	2.48729	2.09027	2.51797	2.39833	2.03024	2.04601	2.09597	2.31989	2.32428	0.266433	0.325153	0.698948	2.33786	0.563541	2.07143	2.20508	2.0631	2.31507	2.62401	1.57713	1.43953	2.13979	1.23357
regulation of physiological process	2025	0.179934	3.53949	2.4394	0.232419	2.02494	0.923192	2.21596	0.418953	2.50274	2.21147	2.0389	2.16908	2.25935	2.4793	0.552619	0.165586	1.93067	0.912219	0.105736	1.17905	0.313217	2.78055	0.829925	0.739152	2.39601	2.48778	2.09077	2.53067	2.39402	2.03441	2.05337	2.10324	2.31421	2.34364	0.264339	0.32818	0.707731	2.33865	0.559102	2.08828	2.20698	2.06583	2.30823	2.62943	1.57157	1.4379	2.12818	1.22893
regulation of development	130	0.179297	3.5	2.31783	0.209302	1.87597	0.922481	1.92248	0.403101	2.4186	1.97674	2.06202	2.09302	2.17054	2.25581	0.496124	0.162791	2.07752	0.96124	0.124031	1.10078	0.248062	2.92248	0.906977	0.806202	2.30233	2.41085	2.03876	2.46512	2.31008	2.10853	1.93798	2	2.42636	2.16279	0.24031	0.224806	0.635659	2.42636	0.643411	1.87597	2.20155	2.02326	2.27907	2.41085	1.54264	1.45736	2.10853	1.21705
protein kinase cascade	226	0.1804	3.49333	2.35874	0.224215	1.90135	1.01345	2.00897	0.336323	2.30045	1.92825	1.83857	2.06726	2.20179	2.2287	0.520179	0.147982	1.92377	0.901345	0.0807175	1.29148	0.399103	2.59641	0.901345	0.757848	2.37668	2.41704	1.96413	2.22422	2.26457	1.96861	1.92825	2.12556	2.30942	2.10762	0.331839	0.327354	0.654709	2.29148	0.55157	2.0583	2.10762	2.01794	2.287	2.50224	1.6009	1.44395	2.18834	1.31839
cytoskeleton organization and biogenesis	251	0.181974	3.488	2.38	0.204	2.04	1.008	2.184	0.332	2.512	2.288	1.988	2.1	2.2	2.4	0.66	0.148	2.092	0.968	0.108	1.264	0.384	2.884	0.896	0.856	2.344	2.416	2.012	2.58	2.428	1.944	1.936	2.124	2.168	2.46	0.312	0.276	0.66	2.296	0.548	2.156	2.344	1.944	2.468	2.768	1.656	1.628	2.264	1.204
intracellular signaling cascade	835	0.178487	3.47774	2.41184	0.19686	1.92512	0.956522	2.16787	0.355073	2.37198	2.04348	1.95169	2.10024	2.09541	2.34662	0.588164	0.138889	1.93478	0.923913	0.0772947	1.19686	0.373188	2.71739	0.905797	0.724638	2.35628	2.44807	2.08696	2.41908	2.41667	1.97826	1.99879	2.1401	2.29106	2.18357	0.277778	0.310387	0.675121	2.33937	0.582126	2.08937	2.27415	1.98792	2.28623	2.60749	1.5628	1.48188	2.17874	1.18961
response to stress	824	0.176278	3.44132	2.37868	0.189951	2.01716	0.98652	2.23407	0.330882	2.49632	2.23284	2.10294	2.25245	2.31495	2.48407	0.580882	0.151961	1.95956	0.941176	0.0833333	1.22426	0.307598	2.88848	0.862745	0.573529	2.35662	2.42524	2.14706	2.63358	2.4951	1.98529	2.08211	2.20711	2.35172	2.38726	0.26348	0.306372	0.708333	2.41422	0.579657	2.04534	2.31985	2.03922	2.23162	2.54044	1.56373	1.53676	2.15809	1.3027
negative regulation of cell proliferation	121	0.17257	3.26667	2.44538	0.176471	2.05042	0.840336	2.07563	0.420168	2.52101	2.39496	2.27731	2.17647	2.36135	2.2521	0.621849	0.117647	1.73109	0.890756	0.092437	1.18487	0.369748	2.9916	0.714286	0.806723	2.38655	2.4958	2.18487	2.48739	2.53782	2.11765	1.98319	2.35294	2.2437	2.44538	0.285714	0.327731	0.689076	2.62185	0.537815	1.97479	2.15966	2.14286	2.19328	2.44538	1.42857	1.41176	2.02521	1.17647
signal transduction	2017	0.166707	3.24164	2.24675	0.21021	1.95696	0.907407	2.26577	0.356857	2.44394	2.16617	2.08809	2.21772	2.26076	2.40591	0.574575	0.142142	1.87187	0.914414	0.0780781	1.12512	0.333834	2.84484	0.856356	0.673674	2.21622	2.29079	2.11411	2.42943	2.41541	2.01401	2.06807	2.15015	2.35385	2.23874	0.250751	0.298799	0.676677	2.34084	0.549049	1.93443	2.14114	2.02202	2.26176	2.59159	1.52202	1.38689	2.12913	1.21972
steroid metabolism	122	0.166826	3.20661	2.12397	0.22314	1.95041	0.92562	2.15702	0.330578	2.40496	2.28926	2.43802	2.36364	2.1405	2.47107	0.628099	0.157025	2.05785	0.85124	0.123967	1.24793	0.330578	2.69421	0.991735	0.628099	2.04132	2.18182	2.34711	2.4876	2.33884	1.89256	2.05785	2.21488	2.35537	2.26446	0.206612	0.181818	0.545454	2.43802	0.636364	1.8595	2.10744	1.96694	2.49587	2.83471	1.68595	1.44628	2.04132	1.28926
regulation of growth	88	0.164127	3.17046	2.09195	0.206897	1.81609	0.770115	2.03448	0.344828	2.58621	1.90805	1.93103	1.96552	2.01149	1.94253	0.551724	0.126437	2.01149	0.885058	0.137931	1.01149	0.241379	2.77012	0.942529	0.724138	2.05747	2.2069	1.90805	2.48276	2.36782	2.08046	1.88506	2.01149	2.47126	2.27586	0.241379	0.241379	0.701149	2.27586	0.62069	1.66667	2.27586	1.87356	2.2069	2.33333	1.43678	1.27586	2.05747	1.17241
regulation of cell proliferation	234	0.164549	3.15948	2.32314	0.209607	2.14847	0.860262	2.131	0.393013	2.48035	2.33624	2.11354	2.12664	2.31878	2.41048	0.563319	0.144105	1.79476	0.842795	0.0960699	1.12664	0.31441	2.83406	0.786026	0.746725	2.20087	2.36245	2.131	2.48472	2.46288	2.07424	2.12664	2.26201	2.35808	2.31441	0.266375	0.323144	0.724891	2.53275	0.50655	1.9476	2.24017	2.14411	2.0917	2.42358	1.37555	1.42358	2.07424	1.20961
cell communication	2535	0.159976	3.11041	2.14735	0.205496	1.95301	0.89327	2.26961	0.346475	2.44604	2.20629	2.1127	2.21864	2.29311	2.36798	0.574671	0.14098	1.85783	0.90442	0.0772601	1.08761	0.317802	2.82796	0.862604	0.665074	2.13222	2.20231	2.10593	2.4098	2.39387	2.0219	2.05058	2.13461	2.31183	2.2266	0.243728	0.288331	0.670251	2.37037	0.536041	1.87814	2.11031	2.03345	2.22103	2.54879	1.48825	1.38431	2.10952	1.20151
visual perception	144	0.155521	3.04861	2.15972	0.173611	2.11111	0.854167	2.21528	0.291667	2.74306	2.4375	2.27083	2.34028	2.66667	2.40972	0.590278	0.194444	1.90972	0.902778	0.111111	1.15972	0.256944	2.98611	0.840278	0.611111	2.15972	2.20139	2.3125	2.70139	2.6875	2.15972	2.16667	2.23611	2.19444	2.375	0.229167	0.270833	0.743056	2.50694	0.673611	1.86806	2.07639	2.21528	2.15972	2.65972	1.54167	1.375	2.10417	1.33333
cell differentiation	197	0.153597	3.01531	2.11282	0.241026	2.00513	0.861538	2.11282	0.348718	2.56923	2.06667	2.07692	2.15897	2.28718	2.42051	0.630769	0.158974	1.86154	0.758974	0.0769231	1.09744	0.25641	2.65641	0.794872	0.71282	2.14872	2.24615	1.84103	2.51795	2.3641	1.9282	2.10769	2.15897	2.28205	2.16923	0.261539	0.235897	0.574359	2.41539	0.451282	1.80513	2.11282	1.97949	2.08205	2.47692	1.38974	1.47179	1.92308	1.19487
response to external stimulus	910	0.153483	2.99668	2.07436	0.164262	2.11099	0.91121	2.404	0.284129	2.6404	2.45838	2.27303	2.44839	2.51054	2.45505	0.573807	0.143174	1.82908	0.855716	0.0854606	1.1232	0.27414	2.86015	0.855716	0.507214	2.09323	2.13097	2.25194	2.62042	2.5616	2.12098	2.1798	2.34073	2.35294	2.41731	0.236404	0.312986	0.706992	2.5616	0.54606	1.79467	2.09656	2.10544	2.13652	2.56604	1.45283	1.42175	2.09989	1.34295
positive regulation of cell proliferation	104	0.152866	2.97087	2.11881	0.207921	2.25743	0.851485	2.22772	0.376238	2.51485	2.37624	1.9505	2.15842	2.37624	2.63366	0.485148	0.148515	1.94059	0.821782	0.0891089	1.06931	0.237624	2.64356	0.861386	0.613861	1.90099	2.12871	2.18812	2.49505	2.43564	2.0198	2.28713	2.26733	2.50495	2.22772	0.217822	0.306931	0.762376	2.46535	0.495049	1.84158	2.37624	2.14852	1.9802	2.39604	1.27723	1.45545	2.05941	1.20792
immune response	635	0.150725	2.91733	2.04952	0.15655	2.04952	0.904153	2.3131	0.290735	2.53195	2.28594	2.22364	2.41853	2.35623	2.37061	0.547923	0.132588	1.82109	0.864217	0.057508	1.15335	0.321086	2.99681	0.851438	0.49361	2.08467	2.10543	2.22364	2.54473	2.47444	2.0623	2.0623	2.28754	2.33067	2.40256	0.226837	0.330671	0.70607	2.45048	0.522364	1.73802	2.16933	2.13418	2.11821	2.46326	1.36582	1.38658	2.07188	1.27795
blood vessel development	49	0.142665	2.81633	2	0.333333	1.8125	0.770833	2.0625	0.416667	2.39583	2.16667	1.95833	1.89583	2.02083	2.20833	0.416667	0.1875	1.66667	0.875	0.125	0.958333	0.25	2.5625	0.791667	0.8125	2.08333	2.0625	2.27083	2.64583	2.70833	1.75	2.35417	2.20833	2.60417	2.72917	0.166667	0.291667	0.604167	2.39583	0.4375	1.60417	2.54167	2.08333	1.72917	2	1.45833	1.47917	1.875	1.29167
development	1519	0.143193	2.81366	1.93626	0.237716	1.90704	0.848606	2.09695	0.367198	2.36587	2.10624	2.05246	2.09163	2.2085	2.23639	0.541833	0.134794	1.81208	0.832005	0.0849934	1.01062	0.274236	2.66401	0.86255	0.677955	1.98539	1.99668	2.03121	2.35857	2.26029	1.97942	1.97278	2.00199	2.21049	2.20319	0.236388	0.255644	0.640106	2.29881	0.488712	1.65206	2.11355	1.99934	2.03054	2.32603	1.31806	1.32669	1.93626	1.14675
inflammatory response	181	0.143133	2.8	1.9382	0.185393	2.16292	0.820225	2.53371	0.292135	2.31461	2.26966	2.2191	2.64045	2.39326	2.48876	0.52809	0.134831	1.71348	0.859551	0.0842697	1.10674	0.269663	2.84831	0.91573	0.421348	1.94382	1.98876	2.36517	2.78652	2.74719	1.99438	2.12921	2.33708	2.30899	2.55618	0.252809	0.353933	0.769663	2.51685	0.426966	1.61236	2.10112	2.22472	2.12921	2.59551	1.41011	1.3427	1.98876	1.37079
ion transport	573	0.142824	2.78284	1.86972	0.207747	1.94014	0.84507	2.30106	0.299296	2.4507	2.29577	2.14613	2.26761	2.28873	2.33275	0.538732	0.146127	1.81514	0.90493	0.0792253	1.01408	0.323944	2.73415	1.02465	0.558099	1.8662	1.91021	2.06514	2.37324	2.34507	1.97535	2.0581	2.06866	2.28521	2.27817	0.204225	0.320422	0.660211	2.33451	0.46831	1.64261	2.05634	1.99472	2.04225	2.41549	1.3257	1.40141	2.00704	1.2007
sensory perception	234	0.141293	2.76068	1.99573	0.166667	2.19231	0.850427	2.32479	0.303419	2.6282	2.48291	2.35043	2.47436	2.59402	2.36752	0.534188	0.15812	1.79487	0.84188	0.106838	1.0641	0.217949	2.92308	0.820513	0.551282	2.02137	2.04701	2.34188	2.50855	2.61538	2.25641	2.10684	2.26068	2.17094	2.34188	0.235043	0.277778	0.713675	2.55983	0.589744	1.73077	2.11966	2.20085	2.10256	2.58547	1.40171	1.36325	2.02564	1.29914
muscle development	150	0.137828	2.74497	1.85906	0.255034	2.24161	0.805369	2.18792	0.322148	2.48993	2.06711	2.20805	2.10067	2.26846	2.40268	0.469799	0.107383	1.75168	0.691275	0.0872483	1.12081	0.33557	2.57047	0.885906	0.691275	1.91946	1.91946	2.08054	2.38926	2.20805	2.05369	1.98658	2.11409	2.19463	2.15436	0.261745	0.328859	0.66443	2.22819	0.442953	1.68456	1.97987	2.08725	2.2953	2.48322	1.30201	1.36242	2.08725	1.08054
cell adhesion	471	0.142024	2.73561	1.90753	0.172043	1.92903	0.849462	2.31613	0.307527	2.59355	2.34193	2.28387	2.26452	2.3914	2.16989	0.591398	0.146237	1.8	0.963441	0.0752688	0.95914	0.230107	2.83871	0.905376	0.63871	1.92688	1.98495	2.09247	2.28602	2.36344	2.04086	2.00645	2.09462	2.1871	2.21075	0.202151	0.258064	0.655914	2.59355	0.56129	1.72258	1.96344	2.13548	2.2	2.58495	1.46022	1.34194	2.10753	1.17419
embryonic development	51	0.140883	2.64583	2	0.375	2.125	0.791667	2.25	0.375	2.66667	2.75	2.47917	2.5	2.54167	2.52083	0.416667	0.145833	1.52083	0.770833	0.0625	0.875	0.354167	2.70833	0.583333	0.708333	2.1875	1.91667	2.375	2.54167	2.64583	2.27083	2.0625	2.4375	2.39583	2.45833	0.145833	0.104167	0.6875	2.58333	0.354167	1.66667	1.97917	2.02083	1.95833	2.1875	1.20833	1.3125	1.58333	1.04167
synaptic transmission	211	0.132649	2.63809	1.72115	0.197115	1.91346	0.836538	2.59135	0.240385	2.57692	2.46154	2.21154	2.38942	2.61538	2.40385	0.524038	0.0913462	1.71154	0.802885	0.0528846	0.971154	0.341346	2.85096	0.850962	0.557692	1.80289	1.86058	2.16827	2.41346	2.4375	2.15865	2.15385	2.17308	2.26923	2.23558	0.206731	0.288461	0.697115	2.51442	0.408654	1.64904	1.98077	2.11058	2.08173	2.33654	1.21154	1.22115	1.97596	1.1875
transmission of nerve impulse	220	0.130265	2.58447	1.68664	0.18894	1.89862	0.81106	2.63594	0.230415	2.62673	2.48848	2.24424	2.41475	2.58525	2.38249	0.53917	0.0921659	1.70968	0.792627	0.0506912	0.963134	0.336406	2.83871	0.866359	0.543779	1.77419	1.82489	2.18894	2.38249	2.41935	2.11521	2.17511	2.21198	2.27189	2.22581	0.207373	0.276498	0.677419	2.50691	0.40553	1.62673	1.96313	2.1106	2.09217	2.31797	1.17972	1.19816	1.95392	1.18894
morphogenesis	1010	0.131876	2.58042	1.78378	0.239239	1.89389	0.803804	2.02803	0.349349	2.33634	2.06807	2.04204	2.03103	2.1972	2.18218	0.509509	0.129129	1.78479	0.783784	0.0820821	0.963964	0.272272	2.56857	0.871872	0.692693	1.84384	1.85185	1.996	2.29229	2.24024	1.96096	1.92693	1.96396	2.13313	2.15816	0.228228	0.247247	0.643644	2.25125	0.448448	1.54354	2.07808	1.96797	1.94595	2.2052	1.22823	1.24124	1.8979	1.11111
metal ion transport	288	0.131054	2.57143	1.77352	0.222996	1.96516	0.839721	2.25784	0.271777	2.4669	2.23345	2.17422	2.31359	2.19164	2.223	0.554007	0.121951	1.81882	0.853658	0.0801394	0.996516	0.337979	2.63763	0.993031	0.585366	1.73171	1.78049	1.93031	2.223	2.15679	1.91289	2.18467	2.07317	2.34495	2.10105	0.209059	0.285714	0.630662	2.33798	0.456446	1.5784	1.92683	1.9338	1.9338	2.27526	1.21603	1.25087	1.86411	1.20906
cell migration	58	0.136362	2.53448	1.64912	0.280702	2.01754	0.649123	2.29825	0.280702	2.47368	2.49123	2.29825	2.35088	2.75439	1.98246	0.31579	0.175439	1.7193	0.807018	0.0877193	1.07018	0.298246	2.78947	0.684211	0.701754	1.78947	1.66667	2.31579	2.70175	2.38597	2	2.42105	2.54386	2.87719	2.47368	0.157895	0.192983	0.526316	2.82456	0.263158	1.61404	1.68421	2.10526	2.14035	2.4386	1.22807	1.49123	1.87719	1.35088
cell-cell signaling	470	0.128799	2.53118	1.67028	0.210412	1.90239	0.804772	2.42299	0.305857	2.4013	2.35575	2.17354	2.30369	2.40781	2.32104	0.498915	0.10846	1.73536	0.802603	0.0629067	0.982646	0.321041	2.70499	0.932755	0.533623	1.74837	1.75271	2.14317	2.39479	2.36443	2.02603	2.02386	2.07375	2.13666	2.12581	0.201735	0.273319	0.67462	2.33839	0.412147	1.54447	2.05206	2.06725	1.95662	2.30803	1.17787	1.24295	1.98699	1.14534
neurogenesis	335	0.125964	2.4939	1.61585	0.231707	1.71341	0.759146	1.88415	0.402439	2.28659	2.05183	1.82012	1.95427	2.1372	2.21951	0.554878	0.128049	1.69207	0.756098	0.0640244	0.926829	0.246951	2.57317	0.902439	0.832317	1.625	1.71951	2.0122	2.30488	2.21037	1.90244	1.85976	1.82622	1.99085	2.15854	0.210366	0.222561	0.646342	2.16159	0.429878	1.42378	2.17378	1.90549	1.84451	2.10061	1.16768	1.10671	1.8811	1.03659
cell-cell adhesion	114	0.128098	2.46429	1.68468	0.153153	2.12613	0.621622	2.8018	0.234234	2.72072	2.54054	2.68468	2.72072	3.04505	2.22523	0.648649	0.126126	1.77477	0.846847	0.0630631	0.927928	0.18018	3.15315	0.837838	0.522523	1.81982	1.76577	2.27027	2.16216	2.48649	2.38739	2.0991	2.45946	2.30631	2.34234	0.243243	0.252252	0.693694	3.01802	0.495495	1.69369	1.98198	2.40541	2.31532	2.83784	1.52252	1.31532	2.03604	1.24324
organogenesis	816	0.123958	2.4337	1.64888	0.233251	1.93548	0.771712	2.03846	0.33995	2.36973	2.11538	2.04342	2.06079	2.22705	2.18735	0.521092	0.119107	1.72829	0.729529	0.0707196	0.925558	0.270471	2.63151	0.861042	0.681141	1.7196	1.73325	2.02233	2.30397	2.23325	1.9665	1.94293	1.97022	2.10546	2.18362	0.219603	0.238213	0.635236	2.25682	0.41067	1.4603	2.0794	1.97891	1.89578	2.17246	1.18735	1.22332	1.87221	1.13027
organ development	816	0.123958	2.4337	1.64888	0.233251	1.93548	0.771712	2.03846	0.33995	2.36973	2.11538	2.04342	2.06079	2.22705	2.18735	0.521092	0.119107	1.72829	0.729529	0.0707196	0.925558	0.270471	2.63151	0.861042	0.681141	1.7196	1.73325	2.02233	2.30397	2.23325	1.9665	1.94293	1.97022	2.10546	2.18362	0.219603	0.238213	0.635236	2.25682	0.41067	1.4603	2.0794	1.97891	1.89578	2.17246	1.18735	1.22332	1.87221	1.13027
potassium ion transport	128	0.10777	2.10938	1.46875	0.226562	1.91406	0.789062	2.03906	0.234375	2.29688	2.15625	2.28906	2.25781	2.23438	2	0.515625	0.109375	1.53906	0.875	0.046875	0.96875	0.351562	2.59375	0.984375	0.554688	1.42969	1.52344	1.77344	1.89844	1.96875	1.75	2.09375	2.07031	2.10156	1.90625	0.171875	0.226562	0.601562	2.125	0.429688	1.30469	1.64844	1.92969	1.89062	2.23438	1.1875	1.09375	1.78125	1.14844
skeletal development	105	0.103301	2	1.46667	0.180952	2.06667	0.723809	2.10476	0.380952	2.64762	2.57143	2.35238	2.24762	2.4381	2.49524	0.495238	0.104762	1.85714	0.580952	0.0380952	0.657143	0.219048	2.74286	0.904762	0.590476	1.53333	1.55238	2.1619	2.29524	2.49524	2.05714	2.08571	2.18095	2.07619	2.4	0.285714	0.228571	0.609524	2.54286	0.304762	1.24762	1.81905	2.08571	1.8	2.2	1.15238	1.09524	1.67619	1.32381
central nervous system development	86	0.0955036	1.93976	1.22892	0.192771	2.06024	0.421687	2.01205	0.313253	2.37349	2.13253	2.10843	2.22892	2.26506	2.13253	0.518072	0.0963855	1.37349	0.626506	0.0481928	0.807229	0.216867	3.12048	0.783133	0.698795	1.31325	1.38554	2.04819	2.09639	1.92771	2.0241	2.16867	2.28916	2.13253	2.3012	0.204819	0.156627	0.590361	2.49398	0.39759	1.09639	1.85542	1.96385	1.72289	1.96385	0.879518	0.891566	1.66265	1.04819
[truncated: 19 more columns]
